# Supplementary material for: Population Demographics of Owned Dogs in Greater Bangkok and Implications for Free-Roaming Dog Population Management
Source: Animals (Basel). 2025 Apr 29;15(9):1263. doi: 10.3390/ani15091263 (PMC12070910; doi:10.3390/ani15091263)
Supplement: Supplementary file 1 [file animals-15-01263-s001.zip]

Archive with 1 entries (1 files):
- animals-3526896-supplementary.pdf
